# Supplementary material for: Molecular Biomarkers in Glioblastoma: A Systematic Review and Meta-Analysis
Source: Int J Mol Sci. 2022 Aug 9;23(16):8835. doi: 10.3390/ijms23168835 (PMC9408540; doi:10.3390/ijms23168835)
Supplement: Supplementary file 1 [file ijms-23-08835-s001.zip]

Archive with 1 entries (1 files):
- ijms-1833492-supplementary.pdf
